# Supplementary material for: De Novo Occurrence of a Variant in ARL3 and Apparent Autosomal Dominant Transmission of Retinitis Pigmentosa
Source: PLoS One. 2016 Mar 10;11(3):e0150944. doi: 10.1371/journal.pone.0150944 (PMC4786330; doi:10.1371/journal.pone.0150944)
Supplement: S3 Table — Used for ARL3 coding sequence resequencing (XLSX) [file pone.0150944.s004.xlsx]

## Sheet: Sheet1
S3 Table. Primer sequences used for ARL3 coding sequence resequencing
exon	5' Primer	3' Primer	size (bp)
1	TGTAAAACGACGGCCAGTGCTTTCTCCACTCCCTGGTC	CAGGAAACAGCTATGACCAACCCAGATAGCAGGCTGAG	381
2	TGTAAAACGACGGCCAGTCCGAAACTTGGAAAGAGGAAG	CAGGAAACAGCTATGACCTCCCATTTTGTCTTTCACATTG	387
3	TGTAAAACGACGGCCAGTCAACAAATCATTTTCAGCATTACC	CAGGAAACAGCTATGACCGCCTTCTGCTATCCCTGCTA	399
4	TGTAAAACGACGGCCAGTATCACCTGCTCCTTTTGCAG	CAGGAAACAGCTATGACCAACCTCCCTCACTCTCACACA	573
5	TGTAAAACGACGGCCAGTAAAAAGTAGTGTATGGTTAAATATCAT	CAGGAAACAGCTATGACCATCAGCCCAACCAATGAGAC	338
6	TGTAAAACGACGGCCAGTCCCTCCAGGCTAGAGTGTGT	CAGGAAACAGCTATGACCGCTGGGCTAGTGACGGTAAA	612
